# Supplementary material for: Imaging-Based Drug Penetration Profiling in an Excised Sheep Cornea Model
Source: Pharmaceutics. 2024 Aug 26;16(9):1126. doi: 10.3390/pharmaceutics16091126 (PMC11435002; doi:10.3390/pharmaceutics16091126)
Supplement: Supplementary file 1 [file pharmaceutics-16-01126-s001.zip]

Archive with 1 entries (1 files):
- pharmaceutics-3108263-supplementary.pdf
